# Supplementary material for: Immunologic and virological response to ART among HIV infected individuals at a tertiary hospital in Ghana
Source: BMC Infect Dis. 2018 May 21;18:230. doi: 10.1186/s12879-018-3142-5 (PMC5963173; doi:10.1186/s12879-018-3142-5)
Supplement: Supplementary file 1 — Dataset. (XLSX 50 kb) [file 12879_2018_3142_MOESM1_ESM.xlsx]

## Sheet: Sheet1
ID	ageband	gender	occupation	rel	Residence	marital status	edu	hivtype	duration of HIV	tbever	whostage	artreg	art duration	basecd4	6mthscd4	currentcd4	6mthspvl	1yrpvl
CCTH001	2	2	1	1	1	3	4	1	36	0	3	4	5	235	456	625		769
CCTH002	2	1	1	1	2	1	1	1	12	0	3	4	4	326	475	539	995	36
CCTH003	2	2	1	1	1	1	3	1	48	0	3	4	5	237	322	578	2134	149
CCTH004	2	2	3	1	1	2	5	1	120	0	3	1	5	178	499	239	3117	0
CCTH005	2	2	1	1	1	3	1	1	60	0	3	1	5	426	523	675	5008	174
CCTH006	2	2	1	1	1	2	4	1	96	0	3	1	5	243	459	533	1962	144
CCTH007	2	1	3	1	2	2	4	1	24	0	3	4	5	246	674		30795	6498
CCTH008	2	2	1	1	2	2	3	1	96	0	3	6	5	365	539	578	15354	4876
CCTH009	2	2	1	1	2	2	6	1	84	0	2	4	4	235	354	621	968
CCTH010	3	2	1	1	1	3	1	1	120	0	2	4	5	261	551	602	1482	389
CCTH011	2	1	1	2	2	2	3	1	84	0	3	4	5	33	117	579	1539	20
CCTH012	2	1	2	1	2	2	3	1	120	0	3	1	5	156	328	412	51	0
CCTH013	1	2	5	1	1	2	3	1	60	0	3	1	4	216	423	577	978	312
CCTH014	2	2	1	1	1	1	2	1	180	0	3	4	5	178	367			0
CCTH015	1	2	5	2	2	1	3	1	60	0	3	4	5	189	236	359	1706	247
CCTH016	2	2	1	1	2	3	2	1	10	0	3	4	5	289	408	1076	1367	744
CCTH017	2	2	1	1	2	3	5	1	120	0	3	4	5	156	396	791	16877	1791
CCTH018	2	2	5	1	2	2	3	2	84	0	4	4	5	174	354	1088	7215	20
CCTH019	1	2	2	1	1	1	6	1	60	0	3	4	5	243	396	456	962	144
CCTH020	2	2	4	1	2	2	3	1	8	0	3	2	4	242	368	527	1276	708
CCTH021	2	2	2	1	2	2	3	1	60	0	3	1	5	153	436	774	189	20
CCTH022	2	2	1	1	1	1	3	1	120	0	3	1	5	349	977	1299	910	23
CCTH023	2	2	1	1	1	2	2	1	48	0	4	1	5	366	457	540	976	290
CCTH024	2	2	1	1	2	3	1	1	120	0	4	1	5	356	480			251
CCTH025	2	2	1	1	2	1	3	1	48	0	3	3	5	145	219	689	1971	182
CCTH026	2	2	1	1	1	2	1	1	60	0	3	4	4	246	624	824	109	20
CCTH027	2	2	2	1	1	3	4	1	96	0	3	1	5	135	428	679	500	0
CCTH028	2	2	5	1	1	1	3	1	36	0	3	4	5	235	476	872	1185	712
CCTH029	2	1	1	1	1	2	3	1	60	0	3	4	5	187	259	456	1569
CCTH030	2	1	2	1	2	2	6	2	36	0	3	6	5	239	450	800	691	163
CCTH031	2	2	1	1	1	1	4	1	48	0	3	4	5	20	125	596	189
CCTH032	2	2	4	1	1	3	1	1	11	0	3	3	4	298	379	693	189	49
CCTH033	2	2	2	1	2	3	6	1	48	0	3	3	5	207	394	484	6865	750
CCTH034	2	2	1	1	1	2	3	1	84	0	3	1	5	236	396	440	3072	45
CCTH035	2	2	1	1	2	2	4	1	96	0	1	4	5	175	327	459	8109	216
CCTH036	2	1	5	1	1	2	5	1	48	0	3	1	4	345	426	726	1089	128
CCTH037	2	1	1	1	1	1	3	1	120	0	2	4	5	78	123	345	166	20
CCTH038	2	1	2	1	2	2	3	1	72	0	2	3	5	23	156	384	905	0
CCTH039	2	2	1	1	1	1	1	1	12	0	3	4	4	156	326	559	1008	38
CCTH040	2	2	1	1	1	3	5	1	24	0	4	4	5	26	146	287	1273	500
CCTH041	2	1	2	1	1	3	4	1	120	0	2	1	5	26	215	446	1623	337
CCTH042	2	2	1	1	2	2	3	1	36	0	2	6	5	14	104	405	8455	453
CCTH043	2	2	1	1	2	2	2	1	48	0	2	4	4	85	168	542	1789	0
CCTH044	2	2	4	2	1	2	1	1	48	0	2	4	5	69	178	586	1008	37
CCTH045	2	2	5	1	1	3	1	1	96	0	2	1	5	126	287	746	11890	115
CCTH046	3	1	1	1	2	2	4	1	48	0	2	4	4	350	680	993	178	0
CCTH047	2	2	1	1	2	3	3	1	24	0	2	5	4	86	390	569	967	176
CCTH048	2	2	1	1	2	1	1	1	96	0	2	1	5	246	389	825	3068	124
CCTH049	2	2	1	1	1	1	1	1	144	0	3	1	5	295	420	633	6145	420
CCTH050	2	2	1	1	1	3	1	1	24	0	2	4	5	271	489	672	778	20
CCTH051	2	2	5	1	1	1	2	1	12	1	3	4	3	216	346	408	728	265
CCTH052	2	2	5	1	1	3	1	1	120	0	2	6	4	15	258	378	40588	1786
CCTH053	2	2	1	1	2	1	6	1	8	0	4	4	3	116	772	852	232	24
CCTH054	2	2	1	1	1	2	3	1	72	0	4	6	5	50	308	407	124048	698
CCTH055	2	1	4	1	2	2	5	1	6	0	4	4	3	148	296		4235	790
CCTH056	2	2	1	1	2	3	2	1	8	0	4	3	4	158	365	768	2189	189
CCTH057	3	2	5	1	1	1	2	1	12	0	4	1	5	175	269	348	1876	20
CCTH058	2	2	1	1	2	2	2	1	96	0	4	6	5	50	167	286	2495	57144
CCTH059	2	2	1	1	2	1	3	1	84	0	4	4	5	98	415	768	178	20
CCTH060	2	1	4	2	1	1	3	1	192	1	4	4	4	43	175		212	20
CCTH061	2	2	1	1	2	2	2	1	84	0	4	1	5	176	346	626	1110	20
CCTH062	2	2	4	1	2	2	2	1	84	0	4	1	5	149	286	496	1896	20
CCTH063	3	2	5	1	1	1	4	1	84	0	3	3	5	156	269	489	4072	20
CCTH064	2	2	1	1	2	3	1	1	84	0	3	3	5	89	186	389	109	20
CCTH065	2	2	1	1	2	2	3	1	24	0	3	4	5	79	289	780	1261	100
CCTH066	2	2	1	2	1	1	1	1	60	0	3	1	4	89	167	401	118	20
CCTH067	2	1	1	1	1	2	1	1	36	0	3	4	3	352	452	624	989	563
CCTH068	3	2	1	1	1	3	1	1	48	0	3	1	5	175	356	647	1125	119
CCTH069	3	2	2	1	2	2	2	1	36	0	3	3	5	216	576	819	785	20
CCTH070	3	1	1	1	1	2	3	1	24	0	3	3	5	287	306	489	119	20
CCTH071	1	2	1	1	2	1	3	1	72	0	3	1	5	219	325	712	164134	1081
CCTH072	1	2	5	1	1	1	1	1	48	0	3	4	3	370	496	523	1009	207
CCTH073	3	1	1	1	2	1	3	1	108	0	3	6	5	42	336	675	1109	191
CCTH074	2	1	1	1	2	2	3	1	6	0	3	4	3	131	287	367	20816	946
CCTH075	2	2	1	1	2	2	3	1	24	0	3	1	4	168	321	761	2161	189
CCTH076	2	2	4	1	1	2	3	1	36	0	3	4	4	276	486	766	1107	206
CCTH077	2	2	1	1	2	1	3	1	120	0	3	4	5	187	276	768	171	0
CCTH078	2	2	1	1	1	3	1	1	120	0	2	1	5	156	369	701	129	0
CCTH079	2	2	5	1	2	3	1	1	48	0	3	1	4	102	308	756		110
CCTH080	1	2	4	1	2	2	3	1	18	0	3	4	4	286	374	523	1881	176
CCTH081	2	2	5	1	2	3	3	1	12	1	3	2	3	7	216	532	6543	973
CCTH082	2	2	4	1	2	2	3	1	72	0	2	1	5	352	487	961	5996	0
CCTH083	2	2	4	1	2	3	3	1	60	0	3	1	5	239	497	617	5996	204
CCTH084	2	2	1	1	2	2	2	1	36	0	3	1	1	203
CCTH085	2	1	2	1	2	2	6	1	12	0	3	3	3		806		2628
CCTH086	3	2	5	1	2	3	3	1	120	0	2	6	5	314	286	311	1271	836
CCTH087	2	2	1	1	2	2	2	1	48	0	3	1	5	315	339	858	1981	20
CCTH088	2	2	5	2	2	2	2	1	48	0	3	1	5	121	395	728	196	20
CCTH089	2	1	4	1	2	1	6	1	120	0	2	1	5	203	277	467	1972	20
CCTH090	2	1	4	1	2	2	3	1	24	0	3	1	4	213	345	520	1910	270
CCTH091	2	2	4	1	2	2	6	1	36	0	3	1	5	106	302	706	102	0
CCTH092	1	2	1	1	1	2	3	1	12	0	3	4	2	383			48382
CCTH093	2	2	1	1	2	3	1	1	96	0	4	1	5	256	502	587	188	20
CCTH094	2	2	1	1	2	2	2	1	84	0	2	2	5	56	174	489	198	20
CCTH095	2	1	2	1	1	2	4	1	144	0	3	4	5	213	627	421	26	141740
CCTH096	2	2	5	1	1	2	1	1	24	0	3	4	4	289	429		6789
CCTH097	2	2	1	1	1	2	5	1	60	0	3	4	5	215	345	675	197	0
CCTH098	2	1	1	1	1	2	2	1	24	0	3	4	5	245	428	688	1971	75
CCTH099	2	1	2	1	2	3	3	1	6	0	3	4	3	76		328	1242	342
CCTH100	2	2	1	1	1	2	1	1	72	0	3	1	5	234	407	389	1171	646
CCTH101	2	2	1	1	2	2	4	1	84	1	2	4	5	132	346	567	196	0
CCTH102	2	2	1	2	2	2	1	1	120	0	4	4	4	31	254	342	5226	118
CCTH103	2	2	1	2	2	1	1	1	60	0	3	5	5	216	673	253	16053	112357
CCTH104	2	1	2	1	2	2	3	1	2	0	4	4	2	2	135
CCTH105	2	2	1	1	2	3	2	1	132	0	3	1	4	326	494	724	2009	972
CCTH106	2	1	4	1	1	2	3	1	228	0	3	4	5	281	361	504	1701	216
CCTH107	2	1	1	1	2	2	3	1	132	0	3	1	5	268	359	627	1289	169
CCTH108	2	2	1	1	1	1	2	1	120	0	3	4	5	244	322	578	1261	0
CCTH109	2	2	1	1	1	2	1	1	24	0	2	4	3	106	286		6468	389
CCTH110	2	2	4	1	2	2	3	1	84	0	3	1	5	126	326	431		184
CCTH111	2	1	4	1	2	2	4	1	108	0	2	4	4	246	507	635	198	20
CCTH112	1	2	1	1	2	1	3	1	72	0	3	3	5	262	486	628		1921
CCTH113	2	1	1	1	1	2	3	1	108	0	2	1	5	201	432	581	1231	20
CCTH114	2	2	1	1	2	2	4	1	96	0	1	3	5	58	410	798	68	0
CCTH115	2	2	1	1	2	3	1	1	96	0	3	1	5	102	640	352		261718
CCTH116	2	2	4	1	2	3	2	1	120	0	3	1	5	426	627	819	1220	152
CCTH117	2	2	5	1	2	3	4	1	48	0	3	1	5	83	386	540	2167	321
CCTH118	1	2	1	1	1	1	3	1	96	1	2	4	5	156	333	466	8750	409
CCTH119	2	1	4	3	2	1	1	1	12	0	3	4	5	101	409	617	22693	3929
CCTH120	2	2	1	1	2	1	2	1	72	1	3	4	5	166	283	462	1916	254
CCTH121	2	2	4	1	1	3	2	1	48	0	3	4	5	216	325	468	198	20
CCTH122	2	1	4	1	2	2	1	1	96	0	3	1	5	37	293	701	1897	177
CCTH123	3	1	4	1	2	2	3	1	72	0	2	1	5	236	272	625	1881	20
CCTH124	2	1	1	1	2	2	5	1	24	0	4	4	4	72	321	170	85713
CCTH125	2	2	1	1	2	2	1	1	24	0	3	1	5	4	146	700	2746	172
CCTH126	2	2	1	2	2	3	1	1	12	0	3	4	4	356	657	1006		197
CCTH127	2	2	1	1	1	1	1	1	60	0	3	1	5	135	268	554	172	0
CCTH128	2	2	1	1	1	3	2	1	96	0	3	1	2	191	563	692		378
CCTH129	1	2	1	1	2	1	3	1	24	0	3	4	3	267	340		4386	176
CCTH130	2	2	5	1	1	1	3	1	12	0	3	4	3	216		504	8110	321
CCTH131	1	2	1	1	2	1	3	1	120	0	3	4	5	109	526	862	692	208
CCTH132	2	2	4	2	2	3	1	1	12	0	3	4	4	176	528	67		196
CCTH133	2	2	1	1	2	1	3	1	120	0	1	4	5	214	428	631		0
CCTH134	2	2	1	1	2	3	2	1	96	0	3	1	5	18	421	697	109	20
CCTH135	2	2	3	1	2	3	6	1	96	0	3	6	5	48	152	456		175
CCTH136	2	2	1	1	2	2	1	1	48	0	3	6	5	261	571	341	3494	0
CCTH137	2	1	4	2	1	3	3	1	78	0	3	4	2	43	212
CCTH138	2	1	2	1	2	3	6	1	48	1	4	4	2	228	48		1032
CCTH139	1	2	1	1	2	2	1	1	8	0	2	4	2	426
CCTH140	2	2	4	1	1	3	2	1	12	0	3	4	4	356	521		802	24
CCTH141	2	2	1	1	2	1	5	1	120	0	3	2	5	183	225	782	111	0
CCTH142	2	2	1	1	2	2	1	1	96	0	3	1	5	62	502	619	162	0
CCTH143	2	2	1	2	2	3	5	1	120	0	3	4	5	136	383	497	2106	611
CCTH144	2	2	1	1	1	2	1	2	3	0	2	2	2	236	293		3894	0
CCTH145	2	2	4	1	1	2	1	2	8	0	1	4	2	294	357		702
CCTH146	2	2	4	1	2	3	3	1	109	0	2	6	5	3		609	3095	246
CCTH147	2	1	4	1	1	2	4	1	144	0	2	5	5	8	30	179	143	20817
CCTH148	2	2	4	1	1	2	3	1	60	0	3	4	5	198	543			127
CCTH149	3	2	4	1	2	3	3	1	60	0	2	4	4	942	1189		59701	305
CCTH150	2	2	1	1	2	1	1	1	36	0	1	4	5	337		634		69
CCTH151	2	1	5	1	1	3	2	1	84	0	2	1	4	366	687	784		1223
CCTH152	2	2	4	1	2	3	3	1	24	0	2	2	5			453		20
CCTH153	2	2	5	1	2	1	2	1	72	1	3	6	4	113	367
CCTH154	2	2	3	1	2	2	6	1	228	0	3	1	5	810	954	1068	3097	1171
CCTH155	2	2	3	1	2	3	3	1	84	0	4	4	5	31	526	946	1046	0
CCTH156	2	2	1	1	2	2	1	1	192	0	1	1	5	22	266	563	187	0
CCTH157	2	2	4	1	1	3	3	1	60	0	2	1	5	264	322	629		22
CCTH158	3	2	5	1	2	3	1	2	48	0	1	1	5	92	120	614		0
CCTH159	2	1	4	1	1	2	4	1	92	0	1	6	5	23		216		884
CCTH160	3	2	1	1	2	3	1	1	48	0	3	3	5	280	321	498	1107	500
CCTH161	2	2	4	1	2	1	3	1	144	0	3	1	5	235	358	427	3423	20
CCTH162	2	2	1	1	2	3	5	1	72	0	3	1	5	35	160	609	109	0
CCTH163	2	1	1	1	2	1	4	1	156	0	3	4	5	386	415	519	1986	419
CCTH164	2	2	5	2	2	1	3	1	12	0	4	4	2	53
CCTH165	2	2	4	1	2	3	2	1	48	0	2	4	2	310
CCTH166	2	2	1	1	1	2	3	1	144	0	3	5	5	218	278	402	20359	1694
CCTH167	2	2	4	1	2	1	2	1	36	1	3	5	5	208	463	889	2001	198
CCTH168	2	2	1	1	2	3	1	1	240	0	3	4	5	114	252	408	188	97
CCTH169	1	2	1	1	1	2	5	1	74	0	3	4	5	40	276	401	1444	2448
CCTH170	2	2	1	1	2	3	2	1	48	0	3	1	3	182	286	406	196	0
CCTH171	2	2	4	1	2	3	3	1	96	0	3	1	2	112
CCTH172	2	1	2	1	1	2	6	1	72	0	3	4	5	68	305	709		20
CCTH173	2	2	4	1	2	3	2	1	108	0	3	4	5	176	306	527	17097	300
CCTH174	2	2	1	1	1	3	1	1	36	0	3	1	5	189	379	471	188	22
CCTH175	2	2	1	1	2	2	3	1	24	0	3	2	4	158	208	688	4569	20
CCTH176	1	1	5	1	2	1	5	1	48	0	3	4	2	57	257			136
CCTH177	2	2	1	1	2	3	1	1	96	0	3	1	5	277	508	618	1117	89
CCTH178	2	2	4	1	2	3	3	1	24	0	2	1	5	27	146	471		931
CCTH179	2	2	1	1	2	2	2	1	48	0	3	4	5	305	389	697	147	0
CCTH180	2	2	1	2	2	2	2	1	24	0	3	4	5	77	175	506	199	20
CCTH181	2	2	1	1	2	2	3	1	48	0	3	4	5	79	267	604	1198	90
CCTH182	3	2	5	1	2	3	3	1	24	0	3	1	2		186
CCTH183	2	2	2	1	2	2	6	1	84	0	3	1	5	247	401	627	1082	187
CCTH184	2	1	1	1	2	3	2	1	180	0	3	1	5	117	402	368	7806	17061
CCTH185	2	2	1	1	2	2	1	1	96	0	4	4	5	22	266	654		67
CCTH186	2	1	1	1	2	2	3	1	120	0	4	6	5	33	475	411	8014	6324
CCTH187	2	2	1	2	2	3	3	1	36	0	3	1	5	140	433	671	174	0
CCTH188	1	2	5	1	1	2	5	1	24	0	2	4	4	211	307	674	1107	0
CCTH189	2	2	5	1	2	3	2	1	96	0	3	4	5	58	179	612	2119	816
CCTH190	2	1	5	1	2	3	2	1	192	0	3	4	5	89	186	342	7014	3087
CCTH191	2	2	1	1	2	3	2	1	36	0	3	4	4	247	408	674	2101	744
CCTH192	2	1	1	1	1	2	2	1	12	0	4	3	3	367	951	1227		1440
CCTH193	2	2	1	1	2	3	2	1	72	0	3	1	5	264	397	528	6863	119
CCTH194	2	1	1	1	2	2	5	1	72	0	4	6	5	176	278	470	57117	2012
CCTH195	2	2	1	1	2	2	3	1	60	0	2	4	5	526	486	559	1187	127
CCTH196	2	2	5	1	2	3	2	1	24	0	3	4	3	5	109		7081	560
CCTH197	2	2	1	1	2	2	1	1	84	0	3	1	5	29	145	549	1714	198
CCTH198	2	1	1	1	2	2	5	1	108	0	3	2	5	94	225	435	2109	186
CCTH199	1	2	5	2	2	1	3	1	12	0	2	4	3	210	463		2173	20
CCTH200	2	1	1	1	2	3	5	1	36	0	3	4	5	156	325	401	2017	601
CCTH201	2	2	1	1	2	3	1	1	108	0	3	1	5	173	275	401	1096	117
CCTH202	2	1	1	1	2	2	5	1	36	0	4	4	5	342		645		98
CCTH203	2	2	1	1	2	3	3	1	96	0	3	3	5	86		341		20
CCTH204	2	2	1	1	1	3	1	1	108	0	3	2	5	287	398	438		134
CCTH205	2	2	1	1	1	3	1	1	36	0	4	4	5	326		598		1473
CCTH206	2	2	1	1	2	2	5	1	156	0	3	4	5	355	755			0
CCTH207	2	1	1	1	1	1	3	1	12	0	3	4	3	48	167	543		90
CCTH208	2	2	1	1	2	3	1	1	84	0	4	4	5	223	418			427
CCTH209	3	1	1	1	2	2	3	1	84	0	3	4	4		376	435		437
CCTH210	2	2	1	1	2	2	3	1	72	0	4	4	5	325		564		646
CCTH211	1	2	1	1	2	2	3	1	10	0	1	4	3	489		673	1206
CCTH212	1	2	1	1	1	2	1	1	48	0	1	4	4			653		564
CCTH213	2	1	1	1	1	2	1	1	96	0	3	1	2			585		2961
CCTH214	2	2	1	1	1	1	3	1	72	0	3	4	4	352			1032	87
CCTH215	2	2	1	1	1	3	3	1	48	0	4	1	5	22	65	427	3001	1973
CCTH216	2	2	4	1	2	2	3	1	96	0	3	1	5	507	819	1492	984	0
CCTH217	2	2	1	1	1	3	4	1	46	0	1	1	5	304		571		1325
CCTH218	2	2	4	1	1	3	2	1	120	0	2	1	5	259	724	874		20
CCTH219	3	2	5	1	2	3	2	2	144	0	4	4	5		327		1324
CCTH220	2	2	4	1	1	2	1	1	84	0	2	6	5	272	668	562	10131	542
CCTH221	3	2	5	2	1	3	1	1	24	0	4	4	5	325		548		988
CCTH222	2	2	4	2	1	1	1	1	48	0	3	1	5	32	496	832	726	0
CCTH223	2	2	1	2	2	1	3	1	108	0	3	4	5	155	355	508	197	15
CCTH224	2	2	4	1	1	2	2	1	12	0	3	1	2	163	271	319	7533	186
CCTH225	2	2	1	1	2	1	1	1	48	0	3	1	5	521	207	706	1710	101
CCTH226	2	2	4	1	2	2	2	1	72	0	3	1	5	148			6584	453
CCTH227	3	2	5	1	2	3	3	1	10	0	3	4	3	148	268		2087	69
CCTH228	2	2	5	1	2	3	5	1	12	0	3	4	2	55	201		1907
CCTH229	2	2	4	1	2	2	1	1	36	0	3	5	5	4	108	302	1277	189
CCTH230	2	2	1	1	2	3	1	1	12	0	3	3	5	482	844	503	197	56
CCTH231	2	2	5	1	2	2	3	1	36	0	3	4	4			487		758
CCTH232	3	1	5	1	2	2	6	2	120	0	3	1	5	251	323	729	192	0
CCTH233	3	2	5	1	1	1	4	1	72	0	3	4	4	328	432	567		76
CCTH234	2	2	1	1	2	3	2	1	72	0	3	6	5	152	446	578	199	54
CCTH235	2	2	1	2	2	1	3	1	12	0	3	2	4	82	234	389	4336	671
CCTH236	2	1	4	3	2	2	3	1	10	0	4	4	2	276		321		675
CCTH237	2	2	5	1	1	3	1	1	132	0	3	4	5	342	445	643		1384
CCTH238	2	2	4	1	1	2	2	1	3	0	4	1	5			378		324
CCTH239	3	2	4	1	1	3	1	1	6	0	4	4	1	264
CCTH240	2	2	4	1	2	3	2	1	36	0	3	4	5	33		365		1247
CCTH241	2	2	1	1	1	1	5	1	4	0	3	4	2	57		421		489
CCTH242	2	2	5	1	1	3	1	1	8	0	4	4	2	127	345	427	543	76
CCTH243	2	2	1	1	2	3	3	1	120	0	3	4	5	127	791	875		48
CCTH244	2	1	1	1	2	2	4	1	48	0	3	4	5	348	437	578	178	0
CCTH245	1	2	1	1	1	3	1	1	5	0	3	4	2		327	485		186
CCTH246	2	2	1	1	1	2	1	1	4	0	4	4	2		278	367	45482	476
CCTH247	2	2	1	1	1	2	1	1	48	0	3	4	4	286	386	498	489	20
CCTH248	2	2	1	1	2	2	3	1	24	0	2	1	5	319	474	765	75	0
CCTH249	1	2	1	1	1	2	3	1	48	0	4	4	5	480	484	659	3214	156
CCTH250	2	2	4	1	1	2	1	1	72	0	3	1	5			537		61
CCTH251	2	2	1	1	1	2	5	1	108	0	4	4	5	167	298	398	456	0
CCTH252	2	2	4	1	1	2	1	1	48	0	4	4	5	237	386	590	432	0
CCTH253	2	2	4	1	1	3	2	1	36	0	3	4	4	59	156	401	1971	48
CCTH254	2	2	5	1	2	3	3	1	24	0	3	4	4	170	200	349	7368	3819
CCTH255	2	1	1	1	2	3	4	1	60	0	4	1	5	100	287	389	2217	0
CCTH256	2	2	4	1	1	3	2	1	120	0	3	1	5	4	438	627	197	20
CCTH257	2	1	4	1	2	2	3	1	36	0	3	4	4	160	301	573	2101	481
CCTH258	2	1	4	1	2	2	4	1	36	0	3	2	4	7	215	305	5205	197
CCTH259	2	1	4	1	2	3	2	1	48	0	3	4	4	311		346	136111	1278
CCTH260	2	2	1	1	2	2	1	1	24	0	3	4	5	301	517	708	1017	66
CCTH261	2	1	4	2	2	3	3	1	60	0	3	4	5	246	340	332		965
CCTH262	2	2	1	1	1	1	3	1	72	1	3	4	5		974	1083		65
CCTH263	1	1	4	3	2	2	1	1	120	0	3	6	5	56	270	331	2074	972
CCTH264	2	2	1	1	2	3	4	1	72	0	3	1	5	553	686	791	0	0
CCTH265	1	2	4	1	1	2	2	1	36	0	3	4	5	135	357	401	1071	113
CCTH266	2	1	4	1	2	2	3	1	60	0	3	1	4	202	562	802	238888	387
CCTH267	2	2	2	1	2	2	6	1	60	0	3	1	5	298	438	589	174	20
CCTH268	2	2	1	1	2	3	2	1	240	0	3	1	5	66	257	400	171	0
CCTH269	2	2	4	1	2	3	2	1	72	0	3	1	5	143	207	409	179	20
CCTH270	2	1	1	2	2	2	1	1	60	0	3	1	4	181	225	401	1017	109
CCTH271	2	2	1	1	1	3	1	1	84	0	3	4	4	297	401	526	306	20
CCTH272	2	1	4	1	2	3	5	1	72	0	3	1	5	329		735	2071	307
CCTH273	2	2	4	1	1	2	2	1	24	0	3	4	2	99		189		2198
CCTH274	2	2	1	1	2	1	3	1	24	0	3	4	4	281	345	501	3308	170
CCTH275	2	2	4	1	1	3	2	1	120	0	3	4	5	33	318	356	181	89
CCTH276	2	2	1	2	2	2	2	1	60	0	3	6	5	25	307	407	6002	117
CCTH277	2	1	1	1	1	3	1	1	12	0	2	4	3		324	653		87
CCTH278	2	2	1	1	1	3	3	1	48	0	4	4	1	342
CCTH279	2	2	1	2	2	2	1	1	108	0	4	4	5	448	896	975		49
CCTH280	2	2	4	1	1	1	1	1	12	0	3	4	4	326	437	674	165	20
CCTH281	2	2	1	1	2	2	2	1	12	0	1	4	1	124		310		1876
CCTH282	1	1	4	1	2	2	3	1	36	0	3	4	5	256	389	673		0
CCTH283	2	2	4	2	1	3	1	1	12	0	4	4	2	331		467	325	56
CCTH284	1	2	4	1	1	1	3	1	36	0	1	4	3	224	378	543	137	96
CCTH285	1	1	1	1	1	2	2	1	12	0	3	2	3	432		682		0
CCTH286	2	1	1	2	1	3	2	1	48	0	4	2	5	525	654	758	154	0
CCTH287	2	2	1	1	1	3	2	1	8	0	4	4	3	167	321	583	5854	265
CCTH288	1	2	5	1	2	2	1	1	120	0	1	4	5	750	859	1109		0
CCTH289	2	2	1	1	1	2	1	1	96	0	3	1	5	365	546	307	167	2189
CCTH290	2	2	5	1	2	3	2	1	24	0	3	2	5	208	317	564	198	0
CCTH291	2	2	1	1	2	1	3	1	36	0	4	4	3	113	321	489	25573	321
CCTH292	2	1	1	1	2	3	3	1	48	0	2	1	5	534	340		673	7142
CCTH293	2	2	2	2	2	2	6	1	3	0	4	4	1	48	156			896
CCTH294	2	2	1	1	2	3	4	1	12	0	3	3	5	187	329	584	189	0
CCTH295	2	2	1	1	2	2	3	1	36	0	3	4	4	112	325	569	472	20
CCTH296	2	2	5	1	2	1	3	1	96	0	2	2	5	37		14	98466	6590
CCTH297	2	2	5	1	2	3	1	1	12	0	2	4	2	407		765		20
CCTH298	2	2	1	1	1	2	3	1	12	0	3	4	2	258	375	547	189	0
CCTH299	3	2	4	1	1	3	3	1	168	0	3	4	5	276	389	576	178	34
CCTH300	2	2	1	1	2	3	2	1	48	0	3	6	5	76	536	628	852	0
CCTH301	2	2	1	1	2	2	3	1	72	0	3	4	2	114		267		327
CCTH302	2	2	4	1	2	3	2	1	12	0	3	4	4	42	179	543	1658	143
CCTH303	2	2	2	1	2	2	2	1	24	0	1	3	4	179	496	693	298	0
CCTH304	2	2	4	1	1	1	1	1	60	0	3	4	5	163	376	635		20
CCTH305	2	2	5	1	2	3	3	1	36	0	3	1	4	250	402	590	1577	320
CCTH306	2	2	1	1	2	3	2	1	72	0	3	4	5		321	568	590	20
CCTH307	1	2	4	1	2	1	5	1	12	0	3	4	5	14	289	539		266
CCTH308	2	2	4	1	1	2	2	1	60	0	2	4	4	291	379	452		136
CCTH309	2	2	4	1	2	3	1	1	96	0	3	4	5	139	217	532	201	20
CCTH310	2	2	1	1	2	1	3	1	120	0	3	1	3	67	167	503	38	0
CCTH311	2	2	4	1	2	2	2	1	36	0	2	1	5		362	567		29
CCTH312	2	2	1	1	2	2	2	1	12	0	2	4	4	289	539	653	189	0
CCTH313	3	1	1	1	2	2	3	1	96	0	2	4	5	43	178	378	1276	276
CCTH314	2	1	1	1	2	3	4	1	228	0	3	4	5	185	599	624	189	0
CCTH315	2	2	5	1	2	3	1	1	168	0	2	1	5	366	151	361		102
CCTH316	2	2	1	1	2	1	4	1	48	1	3	4	5	536		1137	302166	1797
CCTH317	2	1	1	1	2	2	5	1	24	0	3	4	4	341	487	654	189	20
CCTH318	3	2	5	1	2	3	1	1	180	0	3	3	5	129	368	715		20
CCTH319	2	2	1	1	2	1	1	1	36	0	3	4	5	59	178	496	278	0
CCTH320	3	2	1	1	2	3	1	1	24	0	3	4	5	329	428	763	439	20
CCTH321	2	2	1	1	1	2	2	1	60	0	3	1	5	45	287	321	7085	321
CCTH322	2	1	1	1	2	2	3	1	48	0	3	4	5		654	1325	190	0
CCTH323	2	2	4	3	2	3	2	1	120	0	2	3	5	89	409	749	2598	328
CCTH324	3	2	1	1	2	2	3	1	48	0	2	4	5	270	517	690		49
CCTH325	2	1	1	1	1	3	3	1	48	0	3	1	5	698	1068	1289	67	0
CCTH326	2	2	1	1	2	2	3	1	84	0	2	1	5	4	216	456	3427	179
CCTH327	2	2	1	1	1	1	3	1	72	0	3	4	5	251	609	859		20
CCTH328	2	2	1	1	2	2	5	1	72	0	2	2	5	352	478	302	45919	8528
CCTH329	2	2	1	2	1	1	1	1	60	0	2	4	5	67	165	459	493	41
CCTH330	2	2	1	1	2	3	2	1	12	0	2	4	2	202	248	548	534	34
CCTH331	2	2	5	1	1	1	1	1	36	0	4	4	5	45	179	432	123	20
CCTH332	3	2	5	1	1	3	1	1	24	0	4	1	5	128	298	653		0
CCTH333	2	2	5	1	2	1	4	1	72	0	2	4	5	329	529		2376	167
CCTH334	1	1	5	1	1	1	2	1	12	0	2	1	2	462	582	798	34	0
CCTH335	3	1	1	1	2	3	4	1	60	0	2	4	5	339	566	986	177	34
CCTH336	2	1	1	1	2	3	1	1	18	0	4	4	1	165	289	507		187
CCTH337	1	2	5	1	1	1	2	1	36	0	4	4	5	287	378	653		38
CCTH338	2	2	1	1	1	3	4	1	4	0	3	3	2	319	386	620	298	20
CCTH339	2	2	1	2	2	2	2	1	48	0	4	1	5	176	301	538		1196
CCTH340	2	2	5	1	1	2	1	1	72	0	1	5	5	32	271	532	521	28
CCTH341	2	2	1	1	1	1	1	1	12	0	4	4	3	429	518	754	218	0
CCTH342	3	2	5	1	1	3	1	2	12	0	4	4	3	44	168	432	543	28
CCTH343	2	2	1	1	1	1	1	1	24	0	4	4	3	342	427	598	0	0
CCTH344	2	2	1	1	1	1	1	1	36	0	4	4	3	276		642	3995	279
CCTH345	2	2	1	1	1	3	1	1	24	0	4	4	5	77	129	427	2875	540
CCTH346	2	2	1	1	1	1	1	1	48	0	4	3	5	217	371	648	31	0
CCTH347	2	2	1	1	2	1	4	1	60	0	2	1	5	60	285	593		128
CCTH348	2	2	1	1	2	3	2	1	24	0	4	4	3	328	489	643	7598	769
CCTH349	2	1	4	1	2	2	1	1	120	0	2	1	5	202	248	397	110	0
CCTH350	3	2	5	1	2	1	4	1	72	0	3	4	5	130		149		20
CCTH351	2	2	1	1	2	1	1	1	36	0	3	4	5	261	342	539		38
CCTH352	3	2	4	1	1	3	4	1	43	0	1	1	5	345		911	57	20
CCTH353	2	1	4	1	2	2	1	1	16	0	4	4	3	68		494	8515	281
CCTH354	1	2	4	1	2	1	3	1	1	0	4	4	1			569	231	0
CCTH355	2	2	4	1	1	2	2	1	72	0	4	4	5	216	329	539	186	20
CCTH356	2	2	1	1	2	1	1	1	120	0	2	1	5	47	425	386		329
CCTH357	2	2	1	1	1	2	6	1	96	0	2	4	4	312	428	654	25	0
CCTH358	2	2	5	1	2	3	2	1	12	0	2	4	3	479		759		20
CCTH359	2	2	1	1	2	1	1	1	24	0	2	1	4	1041	1205	986	45	0
CCTH360	2	2	5	1	1	1	1	1	8	0	4	4	3	298	387	679	35896	145
CCTH361	2	2	5	1	1	2	2	1	48	0	2	4	5	217	428	687	31	0
CCTH362	2	2	4	1	2	3	1	1	12	0	4	4	4	329	429	863	275	40
CCTH363	2	2	1	1	2	2	2	1	96	0	2	4	5	313	429	567	168	20
CCTH364	2	2	1	1	1	2	2	1	12	0	2	4	3	37	176	329	1104	321
CCTH365	3	2	5	1	2	1	2	1	72	0	3	4	5	218	328	508		290
CCTH366	2	2	1	1	1	3	2	1	24	0	2	4	3		321	567		0
CCTH367	1	2	1	1	1	1	2	1	12	0	2	4	4	276	439	683	437	20
CCTH368	1	2	1	1	2	2	1	1	72	0	2	4	4	501		749	1297	253
CCTH369	2	1	1	1	2	2	6	1	24	0	2	4	3		389	549	209	0
CCTH370	1	2	1	1	2	3	1	1	6	0	4	4	3	129	498	695		32
CCTH371	2	2	1	2	2	1	1	1	72	0	2	4	5	328	569	930		0
CCTH372	2	2	1	1	2	1	1	1	12	0	4	4	3	298	328	382		4662
CCTH373	1	1	1	1	2	1	4	1	144	0	3	6	5	275	204	227	167	41669
CCTH374	3	2	1	1	1	3	4	1	204	0	3	1	5	129		461		321
CCTH375	2	2	5	1	2	1	2	1	6	0	3	4	3	10	159	539		754
CCTH376	2	2	1	1	2	3	2	1	60	0	2	4	5	426		564	4963
CCTH377	2	1	2	1	1	2	6	1	84	0	3	1	4	58	124	163	1342	278
CCTH378	2	2	1	1	2	2	5	1	5	0	1	4	2	381
CCTH379	2	1	1	2	2	2	3	1	84	0	3	4	5	33	129	145	558	0
CCTH380	2	2	1	1	2	3	6	1	72	0	2	1	5	401	360	362		34
CCTH381	2	2	5	1	2	3	1	1	96	0	3	6	5	20	84	139	106	45
CCTH382	1	2	1	1	2	3	3	1	12	0	3	4	4	158	329	645	129	20
CCTH383	2	2	1	1	1	3	6	1	240	0	2	4	5	149		489		178
CCTH384	2	1	1	1	1	2	4	1	96	0	2	2	5	358	489	539	38	0
CCTH385	2	2	1	1	1	3	4	1	120	0	2	1	5	425	486	509	157	0
CCTH386	2	2	1	1	1	3	1	1	12	1	3	4	4	278	378	518		20
CCTH387	2	1	1	1	2	2	2	1	84	0	2	4	5	563	691	853	389	0
CCTH388	2	2	1	1	2	2	3	1	84	0	1	1	5	1158	950	1243	45	0
CCTH389	2	2	1	1	1	1	3	1	60	0	2	4	5	68	380	420	328	20
CCTH390	2	2	1	1	1	1	2	1	72	1	3	1	5	241	277	557		39
CCTH391	2	1	1	1	1	2	3	1	8	0	3	3	5		368	653		165
CCTH392	2	2	1	1	2	2	4	1	120	0	2	3	5	84	369	527	432	0
CCTH393	2	2	1	1	1	3	5	1	84	0	2	1	5	513	649	740		20
CCTH394	2	2	1	1	1	3	3	1	72	0	2	1	5	289	392	589	328	20
CCTH395	2	2	1	1	1	2	1	1	84	0	2	1	5	354	545	719	418	0
CCTH396	2	2	4	1	1	3	3	1	120	0	2	1	5	116	581	698	3743	310
CCTH397	2	2	1	1	1	3	2	1	84	0	3	4	5	235		428	20374	974
CCTH398	2	2	5	1	2	3	3	1	60	0	2	4	5	150	509	541	953	20
CCTH399	3	2	4	1	2	3	1	1	84	0	3	4	5	382	632	652		0
CCTH400	2	1	1	1	1	2	3	1	24	0	3	4	4	297	376	539	285	23
CCTH401	2	2	5	1	1	1	1	1	60	0	4	2	5	311	297	347		64
CCTH402	2	1	2	1	2	2	6	1	72	0	3	6	5	14	174	549	412	0
CCTH403	2	2	1	1	1	1	4	1	24	0	4	4	3	245		529	390
CCTH404	1	2	1	1	2	1	5	1	36	0	1	1	5	98	289	694	267	0
CCTH405	2	1	1	3	1	2	1	1	12	0	2	4	2	280
CCTH406	2	2	1	1	2	3	1	1	96	0	2	1	5	101	305	282	361	3875
CCTH407	2	2	1	1	2	1	3	1	72	0	2	1	5	164	179	279	59	0
CCTH408	2	1	4	1	1	2	3	1	12	0	3	4	3	321		419	472
CCTH409	2	2	5	1	1	3	3	1	60	0	3	4	5	232		456	1289	20
CCTH410	2	2	4	1	1	2	3	1	96	0	3	3	5	431	369			127
CCTH411	2	2	4	1	1	3	2	1	60	0	2	2	5			825		0
CCTH412	2	1	1	1	1	2	1	1	48	0	3	1	5	245	420	630	219	20
CCTH413	2	2	1	1	2	1	1	1	48	0	3	4	5	306		653	310	0
CCTH414	2	1	1	1	1	3	1	1	24	0	3	4	3			439		38
CCTH415	2	1	1	1	1	2	3	1	60	0	3	4	5	271	429	743	289	20
CCTH416	1	2	1	1	1	1	1	1	18	0	3	4	4	279	364	693	329	20
CCTH417	2	2	1	1	1	3	1	1	60	0	2	4	5	23	298	730		730
CCTH418	2	2	1	1	1	3	1	1	36	0	2	4	5	317	593	749		215
CCTH419	2	2	5	1	2	1	5	1	24	0	3	4	5		289	217		40100
CCTH420	2	2	1	1	2	2	4	1	132	0	2	4	5	26	804	939	218	0
CCTH421	2	2	1	1	2	2	4	1	36	0	2	4	5	355	689	849	375	30
CCTH422	2	2	1	1	2	2	4	1	63	0	2	1	5	402		551		0
CCTH423	2	2	5	1	1	3	4	1	16	0	2	4	4		378	539		397
CCTH424	2	2	1	1	1	1	1	1	12	0	2	4	5	289	528	345	139	33027
CCTH425	2	2	1	1	2	3	2	1	36	0	3	4	5	30	287	543	6126	80
CCTH426	2	2	1	1	1	3	1	1	15	0	3	4	3			427		1231
CCTH427	2	1	2	1	2	1	6	1	84	0	3	1	5	279	397	560	2837	489
CCTH428	2	2	5	1	2	1	2	1	24	0	2	4	5	106	320	649	530	0
CCTH429	2	2	1	2	2	3	2	1	12	0	3	3	5	321	438	634	128	67
CCTH430	2	2	1	1	1	2	1	1	48	0	2	4	5	381	403	476		211
CCTH431	2	2	1	1	1	3	1	1	48	0	3	4	5	264	387	598	2422	497
CCTH432	3	2	1	1	1	1	2	1	60	0	2	4	5	178	398	654	654	33
CCTH433	2	1	4	2	2	2	1	1	120	0	3	1	5	243	336	483		321
CCTH434	2	2	1	1	1	3	2	1	84	0	3	4	5	29		479		20
CCTH435	1	2	4	1	2	1	3	1	12	0	2	4	1	321
CCTH436	2	2	4	1	1	3	1	1	60	0	3	1	5	264	392	935		115
CCTH437	2	2	4	1	2	2	2	1	48	0	3	4	5	289	432	648		217
CCTH438	2	2	1	1	2	3	3	1	180	0	3	3	5	125	328	406		752
CCTH439	2	2	4	1	2	3	2	1	84	0	3	4	5	362	632	633		334
CCTH440	2	2	5	2	2	2	1	1	156	0	1	1	5	278	582	776		0
